# Supplementary material for: Nephroprotective Effects of Synthetic Flavonoid Hidrosmin in Experimental Diabetic Nephropathy
Source: Antioxidants (Basel). 2021 Nov 29;10(12):1920. doi: 10.3390/antiox10121920 (PMC8750193; doi:10.3390/antiox10121920)
Supplement: Supplementary file 1 [file antioxidants-10-01920-s001.zip]

Archive with 1 entries (1 files):
- antioxidants-1453674-supplementary.pdf
